# Supplementary material for: Laparoscopic Laser Speckle Contrast Imaging Can Visualize Anastomotic Perfusion: A Demonstration in a Porcine Model
Source: Life (Basel). 2022 Aug 16;12(8):1251. doi: 10.3390/life12081251 (PMC9409722; doi:10.3390/life12081251)
Supplement: Supplementary file 1 [file life-12-01251-s001.zip]

Archive with 1 entries (1 files):
- 220413 FINAL supplementary video PerfusiX-Imaging HD.mp4
